# Supplementary material for: Association between Consumption of Dietary Supplements and Chronic Kidney Disease Prevalence: Results of the Korean Nationwide Population-Based Survey
Source: Nutrients. 2023 Feb 5;15(4):822. doi: 10.3390/nu15040822 (PMC9967330; doi:10.3390/nu15040822)
Supplement: Supplementary file 1 [file nutrients-15-00822-s001.zip]

Archive with 1 entries (1 files):
- nutrients-2188711-supplementary.pdf
